# Supplementary material for: Study of Endocrine-Disrupting Chemicals in Infant Formulas and Baby Bottles: Data from the European LIFE-MILCH PROJECT
Source: Molecules. 2024 Nov 18;29(22):5434. doi: 10.3390/molecules29225434 (PMC11597460; doi:10.3390/molecules29225434)
Supplement: Supplementary file 1 [file molecules-29-05434-s001.zip]

Archive with 1 entries (1 files):
- molecules-3275222-supplementary.pdf
